# Supplementary material for: Retention, savings and interlimb transfer of reactive gait adaptations in humans following unexpected perturbations
Source: Commun Biol. 2018 Dec 14;1:230. doi: 10.1038/s42003-018-0238-9 (PMC6294781; doi:10.1038/s42003-018-0238-9)
Supplement: Supplementary file 2 — Supplementary Data 1 [file 42003_2018_238_MOESM2_ESM.xlsx]

## Sheet: Figure 3
Day 1	Pert2L																		Pert9L
Base	0.041047	0.019645	0.044552	0.045051	0.07014	0.033018	0.041929	0.037029	0.026616	0.059682	0.050205	0.054254	0.04394	0.0508	0.033665	0.040677	0.038488	0.044129	0.047547	0.026669	0.065165	0.053918	0.08252	0.043638	0.046794	0.057649	0.044338	0.066505	0.061493	0.056067	0.063978	0.059403	0.063143	0.069307	0.050672	0.039134
Pre	0.041807	0.013336	0.017463	0.062938	0.069159	0.042405	0.046409	0.041904	0.040001	0.074777	0.05089	0.057438	0.034116	0.05794	0.009572	0.022984	0.035756	0.033809	0.048411	0.024237	0.046705	0.058277	0.086363	0.077123	0.020885	0.059463	0.033487	0.055315	0.070049	0.041383	0.077898	0.051026	0.051524	0.049368	0.100345	0.010953
Post1	-0.09967	0.03981	-0.00901	-0.01858	-0.07351	-0.11966	-0.05173	0.018882	-0.06394	-0.0056	-0.12741	-0.02522	-0.15805	0.023371	0.051479	0.005151	0.104336	0.042287	-0.06013	-0.03713	-0.05542	-0.1208	-0.02648	-0.11165	-0.08366	-0.05676	-0.1434	-0.00323	-0.06112	-0.07837	-0.07571	-0.0917	-0.00338	-0.06199	-0.05153	-0.0236
Post2	-0.04483	-0.13314	-0.11604	0.020948	-0.01383	0.061757	-0.02474	-0.04442	-0.07589	0.036977	-0.03179	-0.0445	-0.07998	-0.04817	-0.22657	-0.01401	0.053404	0.126773	0.046586	0.063452	0.004306	-0.06936	0.042195	0.049692	-0.02938	-0.07131	-0.07293	-0.09438	-0.09076	0.025333	0.023656	-0.0027	-0.04094	-0.07946	-0.1335	0.089869
Post3	-0.00687	-0.09211	-0.16748	-0.12717	0.011031	0.011567	-0.07272	-0.09325	0.013792	0.031	-0.0201	-0.06116	-0.06334	-0.05024	-0.09722	-0.07567	-0.03486	0.013744	0.053709	0.050765	0.061212	-0.08019	0.063241	0.015578	0.046043	-0.09332	0.008078	-0.02772	-0.01066	0.037592	0.058074	0.011706	-0.04761	-0.09132	-0.06248	0.032392
Post4	0.05203	-0.11307	-0.10526	-0.07114	0.048901	-0.02074	-0.05977	-0.10415	-0.04813	-0.07655	-0.03765	-0.01294	-0.08391	-0.03395	-0.15259	-0.03241	-0.06268	0.030579	0.04851	0.017974	-0.01316	-0.0382	0.085696	0.048186	0.045552	-0.01335	-0.03366	0.001744	-0.03945	0.046346	0.01999	0.037274	-0.00478	-0.0706	-0.04214	0.034849
Post5	0.016281	-0.05722	0.003502	-0.07443	0.076689	-0.03351	0.08997	-0.02869	0.03964	-0.03357	-0.00913	0.039242	-0.02223	0.028452	-0.14071	0.008104	-0.02359	0.059765	0.047502	-0.02423	0.057747	-0.0167	0.092133	0.028464	0.068099	0.031597	0.044965	0.007808	0.033844	0.053353	0.003894	0.078756	0.048018	0.017352	0.004773	0.052999
Post6	0.057687	-0.00451	0.026439	-0.03355	0.082588	0.027431	0.060605	0.029586	0.029342	0.038845	0.003205	0.054298	0.016055	0.010933	-0.04836	0.040213	0.003572	0.040426	0.064518	-0.0005	0.046625	0.006925	0.086782	0.064415	0.026063	0.03747	0.044722	0.070441	0.037153	0.07374	0.004572	0.08497	0.017727	0.090842	0.053484	0.069002
Post7	0.034513	0.002199	0.08281	0.017424	0.087574	0.003662	0.068285	0.070696	0.051292	0.056811	0.095549	0.056046	0.029914	0.074609	0.0002	0.071184	0.021345	0.046729	0.048808	-0.02632	0.094198	0.061455	0.097006	0.021912	0.087076	0.071435	0.102119	0.037291	0.071873	0.042733	0.026633	0.059677	0.026448	0.098419	0.028436	0.06367
Post8	0.048122	0.013843	0.038286	0.037706	0.075648	0.071953	0.021632	0.064652	0.020362	0.03058	0.024437	0.015492	0.028904	0.048811	0.042041	0.026836	0.061492	0.003399	0.03147	0.015165	0.037533	0.052358	0.071812	0.053511	0.023377	0.096262	0.078018	0.050601	0.084042	0.031962	0.060622	0.048434	0.041331	0.086683	0.070393	0.064079
Day 2	Pert2L																		Pert9L
Base	0.04933	0.048198	0.071318	0.042069	0.078738	0.067588	0.045106	0.023884	0.064407	0.032629	0.063238	0.045976	0.062592	0.048471	0.046126	0.047535	0.028276	0.032364	0.064271	0.048091	0.078361	0.047481	0.081879	0.06568	0.05306	0.034434	0.064484	0.045308	0.065662	0.053098	0.083923	0.062633	0.058724	0.061207	0.036367	0.03357
Pre	0.061997	0.017842	0.039793	0.046968	0.040204	0.072874	0.047344	0.005259	0.071712	0.002741	0.050694	0.032673	0.029719	0.049155	0.059365	0.046431	0.04949	0.021473	0.076674	0.080361	0.078038	0.049138	0.04572	0.069876	0.046995	0.006586	0.079948	0.056956	0.062859	0.048105	0.062866	0.066312	0.042161	0.056442	0.059124	0.055247
Post1	-0.11278	0.079378	-0.07046	-0.05084	-0.05755	-0.11301	-0.06893	-0.08278	-0.17001	-0.03135	-0.09106	-0.0652	-0.18246	-0.10478	-0.06504	-0.12766	0.026863	-0.04256	-0.11555	0.020813	-0.13069	-0.11386	-0.0361	-0.07142	-0.08924	-0.15705	-0.10642	-0.08875	-0.05999	-0.1018	-0.15138	-0.06337	-0.07349	-0.10116	-0.03384	-0.07904
Post2	0.059161	-0.09735	-0.02296	-0.04739	-0.02081	0.041452	-0.05577	-0.18688	-0.00985	-0.0206	-0.01998	-0.07559	-0.01556	-0.03629	-0.04071	-0.06131	-0.05253	0.043409	0.023618	0.031564	-0.01588	-0.05423	0.023042	0.070915	0.031193	-0.08355	0.020053	-0.03232	-0.06521	0.069578	0.039727	-0.0135	0.023107	-0.03099	-0.0597	0.086955
Post3	0.014648	-0.02624	-0.032	-0.07939	0.027223	0.007072	-0.02392	-0.1072	-0.02776	-0.01584	0.021817	-0.16482	0.014082	-0.01156	-0.09534	-0.12486	-0.06221	-0.0409	0.015666	-0.02691	0.033824	-0.04739	0.100917	0.076041	0.074882	-0.04244	0.054068	-0.00559	0.070481	0.115429	0.064387	0.011166	-0.00629	0.019346	0.042301	0.039392
Post4	0.091205	-0.04502	-0.0219	-0.00763	0.081962	0.005268	0.066868	-0.0263	0.028507	-0.0236	0.026832	-0.04556	0.018133	0.032693	0.006762	-0.10956	-0.03324	-0.01119	0.066906	-0.00669	0.01267	0.001565	0.09092	0.04357	0.064687	-0.00342	0.055091	0.000837	0.058392	0.054311	0.077666	0.022895	0.043752	0.03581	0.081054	0.043796
Post5	0.044724	0.036695	0.026149	0.012431	0.116823	0.046247	0.06317	0.034263	0.065739	0.048385	0.044587	0.017795	0.069453	0.058756	0.038866	0.010635	0.036745	0.046409	0.020819	-0.00492	0.063237	0.039814	0.099963	0.043066	0.058788	0.052056	0.063365	0.004913	0.10273	0.049728	0.13554	0.047165	0.06777	0.022692	0.027827	0.082096
Post6	0.086691	0.065752	0.056176	0.049133	0.09064	0.077032	0.106067	-0.01885	0.058095	0.025323	0.049984	0.045125	0.049649	0.071792	0.060987	0.004018	0.071674	0.05708	0.109061	0.027578	0.089296	0.015693	0.067013	0.071323	0.009832	-0.00684	0.086296	0.008357	0.083332	0.042689	0.060503	0.045368	0.032004	0.041614	0.035605	0.053293
Post7	0.033387	0.078864	0.055989	0.052521	0.089855	0.06947	0.075892	0.06764	0.083367	0.043241	0.100557	0.068325	0.075085	0.069636	0.072583	0.06864	0.030593	0.08361	0.030531	0.050524	0.109348	0.019141	0.099564	0.045471	0.032764	0.043131	0.078649	0.04466	0.082516	0.062448	0.128753	0.071262	0.054019	0.070915	0.018507	0.050112
Post8	0.081409	0.038898	0.079993	0.056037	0.055731	0.092896	0.031267	0.003689	0.066363	0.023004	0.065391	0.046187	0.05244	0.077345	0.055536	0.063601	0.041239	0.042683	0.083894	0.067707	0.086359	0.091301	0.076105	0.0929	0.079576	-0.00406	0.086098	0.006995	0.030135	0.053122	0.035155	0.095546	0.062972	0.040419	0.019136	0.025349

## Sheet: Figure 4
	Day 1 Pert9L																		Day 2 Pert2L
Base	0.047547	0.026669	0.065165	0.053918	0.08252	0.043638	0.046794	0.057649	0.044338	0.066505	0.061493	0.056067	0.063978	0.059403	0.063143	0.069307	0.050672	0.039134	0.04933	0.048198	0.071318	0.042069	0.078738	0.067588	0.045106	0.023884	0.064407	0.032629	0.063238	0.045976	0.062592	0.048471	0.046126	0.047535	0.028276	0.032364
Pre	0.048411	0.024237	0.046705	0.058277	0.086363	0.077123	0.020885	0.059463	0.033487	0.055315	0.070049	0.041383	0.077898	0.051026	0.051524	0.049368	0.100345	0.010953	0.061997	0.017842	0.039793	0.046968	0.040204	0.072874	0.047344	0.005259	0.071712	0.002741	0.050694	0.032673	0.029719	0.049155	0.059365	0.046431	0.04949	0.021473
Post1	-0.06013	-0.03713	-0.05542	-0.1208	-0.02648	-0.11165	-0.08366	-0.05676	-0.1434	-0.00323	-0.06112	-0.07837	-0.07571	-0.0917	-0.00338	-0.06199	-0.05153	-0.0236	-0.11278	0.079378	-0.07046	-0.05084	-0.05755	-0.11301	-0.06893	-0.08278	-0.17001	-0.03135	-0.09106	-0.0652	-0.18246	-0.10478	-0.06504	-0.12766	0.026863	-0.04256
Post2	0.046586	0.063452	0.004306	-0.06936	0.042195	0.049692	-0.02938	-0.07131	-0.07293	-0.09438	-0.09076	0.025333	0.023656	-0.0027	-0.04094	-0.07946	-0.1335	0.089869	0.059161	-0.09735	-0.02296	-0.04739	-0.02081	0.041452	-0.05577	-0.18688	-0.00985	-0.0206	-0.01998	-0.07559	-0.01556	-0.03629	-0.04071	-0.06131	-0.05253	0.043409
Post3	0.053709	0.050765	0.061212	-0.08019	0.063241	0.015578	0.046043	-0.09332	0.008078	-0.02772	-0.01066	0.037592	0.058074	0.011706	-0.04761	-0.09132	-0.06248	0.032392	0.014648	-0.02624	-0.032	-0.07939	0.027223	0.007072	-0.02392	-0.1072	-0.02776	-0.01584	0.021817	-0.16482	0.014082	-0.01156	-0.09534	-0.12486	-0.06221	-0.0409
Post4	0.04851	0.017974	-0.01316	-0.0382	0.085696	0.048186	0.045552	-0.01335	-0.03366	0.001744	-0.03945	0.046346	0.01999	0.037274	-0.00478	-0.0706	-0.04214	0.034849	0.091205	-0.04502	-0.0219	-0.00763	0.081962	0.005268	0.066868	-0.0263	0.028507	-0.0236	0.026832	-0.04556	0.018133	0.032693	0.006762	-0.10956	-0.03324	-0.01119
Post5	0.047502	-0.02423	0.057747	-0.0167	0.092133	0.028464	0.068099	0.031597	0.044965	0.007808	0.033844	0.053353	0.003894	0.078756	0.048018	0.017352	0.004773	0.052999	0.044724	0.036695	0.026149	0.012431	0.116823	0.046247	0.06317	0.034263	0.065739	0.048385	0.044587	0.017795	0.069453	0.058756	0.038866	0.010635	0.036745	0.046409
Post6	0.064518	-0.0005	0.046625	0.006925	0.086782	0.064415	0.026063	0.03747	0.044722	0.070441	0.037153	0.07374	0.004572	0.08497	0.017727	0.090842	0.053484	0.069002	0.086691	0.065752	0.056176	0.049133	0.09064	0.077032	0.106067	-0.01885	0.058095	0.025323	0.049984	0.045125	0.049649	0.071792	0.060987	0.004018	0.071674	0.05708
Post7	0.048808	-0.02632	0.094198	0.061455	0.097006	0.021912	0.087076	0.071435	0.102119	0.037291	0.071873	0.042733	0.026633	0.059677	0.026448	0.098419	0.028436	0.06367	0.033387	0.078864	0.055989	0.052521	0.089855	0.06947	0.075892	0.06764	0.083367	0.043241	0.100557	0.068325	0.075085	0.069636	0.072583	0.06864	0.030593	0.08361
Post8	0.03147	0.015165	0.037533	0.052358	0.071812	0.053511	0.023377	0.096262	0.078018	0.050601	0.084042	0.031962	0.060622	0.048434	0.041331	0.086683	0.070393	0.064079	0.081409	0.038898	0.079993	0.056037	0.055731	0.092896	0.031267	0.003689	0.066363	0.023004	0.065391	0.046187	0.05244	0.077345	0.055536	0.063601	0.041239	0.042683

## Sheet: Figure 5
Day 1	Pert1R																		Pert10R
Base	0.044729	0.019311	0.055061	0.050212	0.078141	0.040317	0.051879	0.059464	0.037371	0.051815	0.051171	0.058065	0.044636	0.041753	0.049161	0.037916	0.058653	0.032322	0.046294	0.023504	0.057722	0.046077	0.075267	0.036321	0.047837	0.0485	0.041013	0.061565	0.062808	0.051566	0.060887	0.056761	0.055514	0.050767	0.055109	0.038977
Pre	0.019936	-0.01284	0.075423	0.04224	0.057209	0.032482	0.073095	0.052461	0.029782	0.052748	0.037313	0.054502	0.083262	0.036848	0.054231	0.040036	0.066415	0.035963	0.056145	0.033951	0.081029	0.076704	0.079956	0.02266	0.040959	0.080776	0.040987	0.094346	0.056293	0.020295	0.074442	0.068172	0.064947	0.043417	0.037806	0.016607
Post1	-0.02814	0.00487	-0.03402	-0.06213	-0.07281	-0.07415	-0.03689	-0.04193	-0.0406	0.053688	-0.02039	-0.06925	-0.08418	-0.05652	-0.02364	0.068901	0.088942	-0.05331	-0.04117	-0.00173	-0.10906	-0.01373	-0.0292	-0.06194	-0.09023	-0.03861	-0.08404	-0.05124	-0.10024	-0.03291	-0.01992	-0.09126	-0.06301	-0.06017	0.028537	-0.05511
Post2	-0.02988	-0.15715	-0.05335	0.096448	0.010926	0.048001	0.01831	-0.06565	-0.15817	-0.18796	-0.03749	0.071709	-0.06046	-0.10989	-0.04068	-0.10313	0.058104	0.020981	-0.06948	0.058457	-0.06699	-0.08941	-0.12184	-0.01147	0.027962	-0.06913	-0.05045	-0.05299	-0.04966	0.011245	-0.04133	-0.13785	-0.07899	-0.01209	0.013885	-0.07922
Post3	0.026502	-0.09321	-0.14207	-0.08994	0.021551	0.043853	-0.15947	-0.05731	-0.09257	-0.10759	-0.09806	0.004777	-0.04233	-0.1374	-0.06751	-0.01501	-0.20104	0.019179	-0.00541	-0.06804	-0.09185	-0.1101	0.017769	0.081099	-0.00535	-0.12138	-0.03447	-0.02764	-0.03185	0.004756	-0.03969	-0.17044	-0.07213	-0.11604	0.037068	-0.02817
Post4	0.023726	-0.11631	-0.0366	-0.05743	0.039607	-0.03708	-0.00982	-0.0511	-0.10534	-0.06799	-0.0615	0.001155	-0.17223	-0.11402	-0.00841	-0.00846	-0.13628	-0.07726	-0.03375	-0.07432	-0.09505	-0.08387	0.069876	-0.0731	0.090712	-0.08928	-0.02724	-0.02111	-0.04495	0.039062	-0.07375	-0.06981	-0.06572	-0.05959	-0.02554	-0.03516
Post5	0.05437	-0.06384	-0.01445	-0.00068	0.077591	0.060401	0.086637	-0.03693	-0.06542	0.085768	-0.03069	0.063229	-0.06499	-0.02796	-0.0365	-0.01572	-0.11346	-0.02328	0.022315	-0.08016	-0.08266	-0.08853	0.118148	0.021373	0.049204	-0.0154	-0.01471	0.054428	0.055088	0.081989	-0.02478	-0.0004	-0.03028	0.011157	0.031013	0.006227
Post6	0.026885	-0.03844	0.038807	0.058499	0.079501	-0.00572	0.148898	0.030652	0.030774	-0.00673	0.060491	0.043492	-0.00925	0.05054	-0.03309	0.009427	-0.10822	-0.00975	0.039834	-0.0322	0.039348	0.02339	0.102278	-0.0002	0.053605	0.054659	0.025719	0.08887	-0.00614	0.045966	0.076718	0.023523	0.016283	0.105246	0.05281	0.010164
Post7	0.085639	0.00347	0.070507	-0.0028	0.084072	0.056411	0.00496	0.00897	0.032201	0.04074	0.062388	0.04791	-0.00294	0.053427	0.026447	0.013025	-0.0799	0.050018	0.073208	0.022043	0.011998	0.013471	0.094657	0.054038	0.038375	0.050978	0.057776	0.063179	0.008409	0.054071	0.067575	0.063142	0.039333	0.069496	0.07196	0.049413
Post8	0.013516	-0.00501	0.068016	0.034935	0.086351	0.032113	0.03225	0.041781	0.058958	0.057922	0.039835	0.076451	-0.01938	0.067741	0.036682	0.047034	-0.00671	0.056054	0.038764	0.028557	0.069052	0.059941	0.08181	0.023647	0.058982	0.086067	0.096607	0.031289	0.035461	0.035764	0.073878	0.09437	0.0472	0.12826	0.054144	0.030109
Day 2	Pert1R																		Pert10R
Base	0.05006	0.047164	0.081608	0.051556	0.089056	0.06219	0.056256	0.025359	0.060627	0.028425	0.05153	0.038349	0.068284	0.05466	0.056278	0.041564	0.028504	0.027411	0.05336	0.046143	0.070111	0.05688	0.083217	0.061175	0.058764	0.03565	0.07296	0.046319	0.052295	0.051496	0.082197	0.054362	0.061876	0.06105	0.03429	0.038968
Pre	0.026326	0.042553	0.065131	0.052	0.096805	0.038861	0.047688	0.066447	0.055558	0.074219	0.06309	0.031767	0.074008	0.060786	0.058058	0.053815	0.05236	0.041319	0.050425	0.032828	0.0645	0.033258	0.099439	0.038025	0.04621	0.068158	0.072451	0.039154	0.049628	0.040497	0.083421	0.058319	0.090306	0.064168	0.072649	0.068108
Post1	-0.02184	0.013656	-0.04716	-0.05353	-0.03448	-0.09167	-0.12044	-0.13649	-0.07164	0.054363	-0.04807	-0.0559	-0.15682	-0.06865	-0.08334	0.029662	0.058487	-0.02403	-0.02697	0.057145	-0.08251	-0.02898	-0.07967	-0.07119	-0.09873	-0.1106	-0.12791	-0.04566	-0.05851	0.005435	-0.14399	-0.11352	-0.02398	0.040721	0.018738	-0.09762
Post2	0.078275	0.012835	-0.12219	-0.08284	-0.01859	0.017976	-0.04046	-0.12233	-0.087	-0.16743	0.025524	-0.30171	-0.05793	-0.17673	-0.00299	-0.12651	0.012046	-0.05136	0.013884	0.113986	-0.04248	0.023791	0.060396	0.024942	0.027919	-0.05207	0.006906	0.030083	-0.04161	0.029376	0.015912	-0.11972	0.028461	-0.02303	-0.02439	-0.03855
Post3	0.027542	-0.05738	-0.08031	-0.07319	0.055661	0.089084	-0.10671	-0.1237	-0.03854	-0.03164	-0.06493	-0.11253	0.010198	-0.20908	-0.00894	-0.14715	0.008646	-0.04144	0.078583	0.0455	-0.04553	0.028309	0.086695	0.106666	-0.00226	-0.09299	0.060834	-0.05505	-0.00471	-0.01103	0.024035	-0.11357	0.057725	-0.11801	0.040735	-0.00103
Post4	0.0209	-0.06854	-0.0275	-0.04338	0.06926	0.00125	0.016284	0.008265	-0.00978	-0.01936	-0.01195	-0.0377	-0.01505	-0.09478	-0.03265	-0.10937	-0.04407	-0.05128	-0.00962	0.02524	0.002926	0.008519	0.078327	0.011652	0.054803	-0.0182	0.077667	0.00369	-0.01892	0.040481	-0.00152	-0.02645	-0.01409	-0.13383	0.032844	-0.01777
Post5	0.083355	0.00031	0.001484	-0.02367	0.05412	0.089966	-0.00522	-0.00251	0.021965	0.062207	0.03204	0.013515	0.024326	-0.0055	0.034758	0.012747	-0.00608	0.009458	0.051827	0.054169	0.049583	0.024826	0.073253	0.077883	0.049675	-0.02046	0.058055	0.014198	0.054144	0.055007	0.034273	0.080633	0.051264	0.033985	0.070275	0.070126
Post6	0.055817	0.066438	0.092947	-0.01492	0.077904	0.038232	0.040742	0.022189	0.033261	0.015761	0.099903	0.033678	0.024472	0.037294	0.034294	0.039974	0.031903	0.022457	0.024917	0.050223	0.085032	0.019232	0.086128	0.0579	0.056348	0.075354	0.082716	0.026866	0.004706	0.060044	0.083975	0.091749	0.049281	0.035315	0.010071	0.021048
Post7	0.071201	0.053611	0.108754	0.049046	0.053089	0.064387	0.043559	-0.01329	0.065702	-0.00289	-0.01172	0.028396	0.040604	0.075923	0.040048	0.032057	0.036507	0.043802	0.085977	0.040212	0.061643	0.044284	0.076495	0.069064	0.038294	0.022946	0.077544	0.038367	0.026684	0.054978	0.068573	0.101389	0.047865	0.067325	0.063764	0.041289
Post8	0.018029	0.064587	0.08538	0.093949	0.092738	0.032908	0.082711	0.041855	0.075411	-0.00754	0.095325	0.039081	0.092661	0.069793	0.049608	0.075684	0.026617	0.037041	0.039325	0.047379	0.058625	0.04537	0.106055	0.059356	0.029029	0.026281	0.049845	0.075635	0.061891	0.064167	0.098634	0.054528	0.065189	0.06754	0.040619	0.012235

## Sheet: Figure 6A
	Day 1 Pert2L																		Day 2 Pert2L
Base	0.041047	0.019645	0.044552	0.045051	0.07014	0.033018	0.041929	0.037029	0.026616	0.059682	0.050205	0.054254	0.04394	0.0508	0.033665	0.040677	0.038488	0.044129	0.04933	0.048198	0.071318	0.042069	0.078738	0.067588	0.045106	0.023884	0.064407	0.032629	0.063238	0.045976	0.062592	0.048471	0.046126	0.047535	0.028276	0.032364
Pre	0.041807	0.013336	0.017463	0.062938	0.069159	0.042405	0.046409	0.041904	0.040001	0.074777	0.05089	0.057438	0.034116	0.05794	0.009572	0.022984	0.035756	0.033809	0.061997	0.017842	0.039793	0.046968	0.040204	0.072874	0.047344	0.005259	0.071712	0.002741	0.050694	0.032673	0.029719	0.049155	0.059365	0.046431	0.04949	0.021473
Post1	-0.09967	0.03981	-0.00901	-0.01858	-0.07351	-0.11966	-0.05173	0.018882	-0.06394	-0.0056	-0.12741	-0.02522	-0.15805	0.023371	0.051479	0.005151	0.104336	0.042287	-0.11278	0.079378	-0.07046	-0.05084	-0.05755	-0.11301	-0.06893	-0.08278	-0.17001	-0.03135	-0.09106	-0.0652	-0.18246	-0.10478	-0.06504	-0.12766	0.026863	-0.04256
Post2	-0.04483	-0.13314	-0.11604	0.020948	-0.01383	0.061757	-0.02474	-0.04442	-0.07589	0.036977	-0.03179	-0.0445	-0.07998	-0.04817	-0.22657	-0.01401	0.053404	0.126773	0.059161	-0.09735	-0.02296	-0.04739	-0.02081	0.041452	-0.05577	-0.18688	-0.00985	-0.0206	-0.01998	-0.07559	-0.01556	-0.03629	-0.04071	-0.06131	-0.05253	0.043409
Post3	-0.00687	-0.09211	-0.16748	-0.12717	0.011031	0.011567	-0.07272	-0.09325	0.013792	0.031	-0.0201	-0.06116	-0.06334	-0.05024	-0.09722	-0.07567	-0.03486	0.013744	0.014648	-0.02624	-0.032	-0.07939	0.027223	0.007072	-0.02392	-0.1072	-0.02776	-0.01584	0.021817	-0.16482	0.014082	-0.01156	-0.09534	-0.12486	-0.06221	-0.0409
Post4	0.05203	-0.11307	-0.10526	-0.07114	0.048901	-0.02074	-0.05977	-0.10415	-0.04813	-0.07655	-0.03765	-0.01294	-0.08391	-0.03395	-0.15259	-0.03241	-0.06268	0.030579	0.091205	-0.04502	-0.0219	-0.00763	0.081962	0.005268	0.066868	-0.0263	0.028507	-0.0236	0.026832	-0.04556	0.018133	0.032693	0.006762	-0.10956	-0.03324	-0.01119
Post5	0.016281	-0.05722	0.003502	-0.07443	0.076689	-0.03351	0.08997	-0.02869	0.03964	-0.03357	-0.00913	0.039242	-0.02223	0.028452	-0.14071	0.008104	-0.02359	0.059765	0.044724	0.036695	0.026149	0.012431	0.116823	0.046247	0.06317	0.034263	0.065739	0.048385	0.044587	0.017795	0.069453	0.058756	0.038866	0.010635	0.036745	0.046409
Post6	0.057687	-0.00451	0.026439	-0.03355	0.082588	0.027431	0.060605	0.029586	0.029342	0.038845	0.003205	0.054298	0.016055	0.010933	-0.04836	0.040213	0.003572	0.040426	0.086691	0.065752	0.056176	0.049133	0.09064	0.077032	0.106067	-0.01885	0.058095	0.025323	0.049984	0.045125	0.049649	0.071792	0.060987	0.004018	0.071674	0.05708
Post7	0.034513	0.002199	0.08281	0.017424	0.087574	0.003662	0.068285	0.070696	0.051292	0.056811	0.095549	0.056046	0.029914	0.074609	0.0002	0.071184	0.021345	0.046729	0.033387	0.078864	0.055989	0.052521	0.089855	0.06947	0.075892	0.06764	0.083367	0.043241	0.100557	0.068325	0.075085	0.069636	0.072583	0.06864	0.030593	0.08361
Post8	0.048122	0.013843	0.038286	0.037706	0.075648	0.071953	0.021632	0.064652	0.020362	0.03058	0.024437	0.015492	0.028904	0.048811	0.042041	0.026836	0.061492	0.003399	0.081409	0.038898	0.079993	0.056037	0.055731	0.092896	0.031267	0.003689	0.066363	0.023004	0.065391	0.046187	0.05244	0.077345	0.055536	0.063601	0.041239	0.042683

## Sheet: Figure 7
Day 1	Pert1R																		Pert2L																		Pert9L
Steps to +ve	3	9	6	8	2	7	5	6	6	7	6	2	9	6	7	6	9	7	4	7	5	7	3	6	5	6	5	6	6	5	6	5	7	5	6	1	2	8	5	6	2	2	3	5	5	4	5	2	2
Day 2	Pert1R																		Pert2L																		Pert9L
Steps to +ve	2	5	5	7	3	2	6	8	5	9	8	5	5	6	5	5	6	5	2	5	5	5	3	2	4	7	4	5	3	5	3	4	4	5	5	5	2	6	3	4	2	2	2	9	2	4	3	2	2
[truncated: 23 more columns]

## Sheet: Figure 8
	Day 2 Pert10R																		Day 1 Pert5L
Base	0.05336	0.046143	0.070111	0.05688	0.083217	0.061175	0.058764	0.03565	0.07296	0.046319	0.052295	0.051496	0.082197	0.054362	0.061876	0.06105	0.03429	0.038968	0.042787	0.019403	0.054118	0.044052	0.082062	0.036111	0.05275	0.052203	0.047575	0.065255	0.042479	0.058634	0.050053	0.053132	0.055839	0.065806	0.049634	0.041969
Pre	0.050425	0.032828	0.0645	0.033258	0.099439	0.038025	0.04621	0.068158	0.072451	0.039154	0.049628	0.040497	0.083421	0.058319	0.090306	0.064168	0.072649	0.068108	0.046652	-0.00964	0.014735	0.046391	0.079255	0.064543	0.011941	0.052031	0.028271	0.043369	0.056472	0.059734	0.028931	0.048707	0.045073	0.049897	0.081097	0.037917
Post1	-0.02697	0.057145	-0.08251	-0.02898	-0.07967	-0.07119	-0.09873	-0.1106	-0.12791	-0.04566	-0.05851	0.005435	-0.14399	-0.11352	-0.02398	0.040721	0.018738	-0.09762	-0.1201	-0.05732	-0.08276	-0.00228	-0.08727	-0.12546	-0.02882	-0.07612	-0.14475	-0.05466	-0.11774	-0.05466	-0.02196	-0.05936	-0.0795	-0.07374	0.016107	-0.03734
Post2	0.013884	0.113986	-0.04248	0.023791	0.060396	0.024942	0.027919	-0.05207	0.006906	0.030083	-0.04161	0.029376	0.015912	-0.11972	0.028461	-0.02303	-0.02439	-0.03855	0.037645	0.066858	0.019402	-0.0276	0.0128	0.011081	-0.03574	-0.07662	-0.06723	-0.04551	-0.01445	-0.01173	0.022859	-0.02303	-0.13988	0.052876	-0.04097	0.082723
Post3	0.078583	0.0455	-0.04553	0.028309	0.086695	0.106666	-0.00226	-0.09299	0.060834	-0.05505	-0.00471	-0.01103	0.024035	-0.11357	0.057725	-0.11801	0.040735	-0.00103	0.0256	0.062493	0.047459	-0.0104	0.078994	0.010003	0.06831	-0.00472	-0.09339	-0.08729	-0.0207	0.02524	0.075122	0.011091	-0.12936	0.01073	0.048597	0.076901
Post4	-0.00962	0.02524	0.002926	0.008519	0.078327	0.011652	0.054803	-0.0182	0.077667	0.00369	-0.01892	0.040481	-0.00152	-0.02645	-0.01409	-0.13383	0.032844	-0.01777	0.028388	0.089513	-0.01973	-0.04852	0.09055	0.0176	0.035267	0.01523	-0.04274	-0.04308	0.001606	0.027381	0.02806	0.002015	-0.11616	0.096803	0.028507	0.066297
Post5	0.051827	0.054169	0.049583	0.024826	0.073253	0.077883	0.049675	-0.02046	0.058055	0.014198	0.054144	0.055007	0.034273	0.080633	0.051264	0.033985	0.070275	0.070126	0.034075	-0.03173	0.07984	0.001773	0.118076	0.017316	0.100329	0.02855	0.014839	0.028917	-0.00173	0.067062	0.075711	0.063306	0.017834	0.015966	0.041265	0.052765
Post6	0.024917	0.050223	0.085032	0.019232	0.086128	0.0579	0.056348	0.075354	0.082716	0.026866	0.004706	0.060044	0.083975	0.091749	0.049281	0.035315	0.010071	0.021048	0.020194	0.02055	0.027046	0.028513	0.08058	0.056689	0.045557	0.066325	0.055793	0.109673	0.028264	0.03993	0.050202	0.053206	0.04335	0.026996	-0.02314	0.044299
Post7	0.085977	0.040212	0.061643	0.044284	0.076495	0.069064	0.038294	0.022946	0.077544	0.038367	0.026684	0.054978	0.068573	0.101389	0.047865	0.067325	0.063764	0.041289	0.063477	0.040308	0.085077	0.034514	0.075657	0.028973	0.054332	0.121997	0.074234	0.042126	-0.02786	0.043637	0.094087	0.031313	0.079242	0.074588	0.038825	0.043014
Post8	0.039325	0.047379	0.058625	0.04537	0.106055	0.059356	0.029029	0.026281	0.049845	0.075635	0.061891	0.064167	0.098634	0.054528	0.065189	0.06754	0.040619	0.012235	0.078652	0.024744	0.024288	0.021743	0.066609	0.058964	0.031991	0.040943	0.040132	0.037242	0.042937	0.026509	0.039775	0.018472	0.04346	0.042301	0.06923	0.035797

## Sheet: Figure 9
Pert2L		Pert9L
Pre	Post1	Pre	Post1
0.041807	-0.09967	0.048411	-0.06013
0.013336	0.03981	0.024237	-0.03713
0.017463	-0.00901	0.046705	-0.05542
0.062938	-0.01858	0.058277	-0.1208
0.069159	-0.07351	0.086363	-0.02648
0.042405	-0.11966	0.077123	-0.11165
0.046409	-0.05173	0.020885	-0.08366
0.041904	0.018882	0.059463	-0.05676
0.040001	-0.06394	0.033487	-0.1434
0.074777	-0.0056	0.055315	-0.00323
0.05089	-0.12741	0.070049	-0.06112
0.057438	-0.02522	0.041383	-0.07837
0.034116	-0.15805	0.077898	-0.07571
0.05794	0.023371	0.051026	-0.0917
0.009572	0.051479	0.051524	-0.00338
0.022984	0.005151	0.049368	-0.06199
0.035756	0.104336	0.100345	-0.05153
0.033809	0.042287	0.010953	-0.0236
